# Supplementary material for: Evidence That STK19 Is Not an NRAS-dependent Melanoma Driver
Source: Cell. 2020 Jun 11;181(6):1395–1405.e11. doi: 10.1016/j.cell.2020.04.014 (PMC7298618; doi:10.1016/j.cell.2020.04.014)
Supplement: Table S1 — DNA and Oligos. Related to Key Resources Table and STAR Methods Sections, Quantitative PCR (qPCR), Generation of Stable Cell Lines, Plasmid Construction and Generation of STK19 (29 kDa) Baculovirus and Protein Expression [file mmc1.xlsx]

## Sheet: Sheet1
Oligos for qPCR
F_J1 STK19	GAGGTGATGCTGGAGGGA
R_J1 STK19	GGATCAGGTGATGCCTCTTC
F_J2 STK19	TGATCCCGGAGACCTTTGGA
R_J2 STK19	CGCCGACCCTGGCTCAC
F_J3 and mature STK19	GTACAGCCTTGTGCCTGAC
R_J3 and mature STK19	GATCTCCCCCTGCTCTTGAA
Nascent STK19	CTGATCCCGGAGACCTTTGG
Nascent STK19	GGGGACGCGGTTCTAACAAA
F_DXO	ACAGAGCTGAATGCCTCACC
R_DXO	TTCTGTGCCGCCTTCCTTAG
F_GAPDH	AGCCACATCGCTCAGACAC
R_GAPDH	GCCCAATACGACCAAATCC
Oligos for cloning
F_NruI_EPr	TTTTGCGCTGCTTCGCGAACAGAGCTGAATGCCTCACC
R_XhoI_EPr	GCCCTCTAGACTCGAGTCAACTAGTCTTGTCATCGTCATCC
F_InFusion_STK19_flag	TGGAATTCTGCAGATACCATGCAAAAGTGGTTTTCTGC
R_InFusion_STK19_flag	GCCCTCTAGACTCGATTACTTGTCATCGTCGTCCTTG
F_InFusion_eGFP with XhoI	CGATGACAAGCTCGAGGTGAGCAAGGGCGAGGAG
R_InFusion_eGFP with XhoI	GCCCTCTAGACTCGAGTTACTTGTACAGCTCGTCC
F_110aa_deletion_site directed	ATGAGCTGGAAGAGGCAT
R_110aa_deletion_site directed	GGTGATATCTGCAGAATTCC
DNA fragments synthesized by Genscript
EPr_STK19	TCGCGAacagagctgaatgcctcacctggggtcatcctggacaaccgtgctctgggcaaagctaaggaaggcggcacagaagttcatgcacacagagggattccagccgtcacggtcattctggagcaggcagaggaggaggcagaagatgggcagtgggggtggtgggaggagagaaggcaggctgttgccctggatgctagacctgtggtcttggtgtttggggatacgggtgggagctgcaacatcgttcccttaccctgacatattcaaacatcttcatggtaggaaaggtcttgagggaagagacaaaaccgtctgggttacggaagccagcaacaacattcgggacccctgggaggaatgactgagcccaccatttcaggagcttgtgtctga…
misannotated STK19_flag	ATGCAAAAGTGGTTTTCTGCTTTCGATGATGCAATCATTCAGCGACAGTGGCGGGCAAACCCCTCCCGGGGCGGGGGAGGTGTGAGCTTCACGAAGGAGGTTGACACCAACGTGGCCACCGGCGCCCCTCCACGCCGCCAACGAGTCCCCGGGCGTGCGTGCCCTTGGAGGGAGCCAATCCGCGGCCGGCGTGGGGCCCGGCCTGGCGGAGGTGATGCTGGAGGGACGCCCGGGGAGACCGTACGTCACTGCTCTGCGCCGGAAGACCCTATTTTCAGGTTCTCTTCCCTCCATTCCTACCCCTTCCCCGGTACCATAAAATCCCGGGATATGAGCTGGAAGAGGCATCACCTGATCCCGGAGACCTTTGGAGTTAAGAGGCGGCGGAAGCGAGGGCCT…
STK19 bacteria optimised	ATGTCCTGGAAACGTCATCACCTGATCCCGGAAACGTTCGGTGTGAAACGTCGCCGTAAACGTGGCCCGGTTGAAAGCGATCCGCTGCGCGGTGAACCGGGTAGCGCGCGTGCGGCCGTTTCTGAACTGATGCAGCTGTTTCCGCGCGGCCTGTTTGAAGATGCACTGCCGCCGATTGTTCTGCGTTCACAGGTTTACAGCCTGGTCCCGGATCGTACCGTTGCCGACCGTCAACTGAAAGAACTGCAGGAACAAGGTGAAATTCGCATCGTGCAGCTGGGTTTTGATCTGGACGCACATGGCATTATCTTCACCGAAGATTATCGCACGCGTGTGTGCGACTGTGTTCTGAAAGCTTGCGATGGTCGTCCGTACGCAGGCGCTGTTCAAAAATTTCTG…
pFL_STK19_His_Strep	AAGGCGCAGCGGTCGGGCTGAACGGGGGGTTCGTGCACACAGCCCAGCTTGGAGCGAACGACCTACACCGAACTGAGATACCTACAGCGTGAGCTATGAGAAAGCGCCACGCTTCCCGAAGGGAGAAAGGCGGACAGGTATCCGGTAAGCGGCAGGGTCGGAACAGGAGAGCGCACGAGGGAGCTTCCAGGGGGAAACGCCTGGTATCTTTATAGTCCTGTCGGGTTTCGCCACCTCTGACTTGAGCGTCGATTTTTGTGATGCTCGTCAGGGGGGCGGAGCCTATGGAAAAACGCCAGCAACGCGGCCTTTTTACGGTTCCTGGCCTTTTGCTGGCCTTTTGCTCACATGTTCTTTCCTGCGTTATCCCCTGATTCTGTGGATAACCGTATTACCGCC…
EMSA oligos
EMSA oligo		modification
DNA 60	ACGCTGCCGAATTCTACCAGTGCCTTGCTAGGACATCTTTGCCCACCTGCAGGTTCACCC	Alexa488 in 5'
DNA complementary	GGGTGAACCTGCAGGTGGGCAAAGATGTCCTAGCAAGGCACTGGTAGAATTCGGCAGCGT	NO
gRNA for CRISPR
gRNA_STK19_exon3	CCCATCGTGCTGAGGAGCCA
